# Supplementary material for: Partial revision of the neustonic genus Scapholeberis Schoedler, 1858 (Crustacea: Cladocera): decoding of the barcoding results
Source: PeerJ. 2020 Nov 25;8:e10410. doi: 10.7717/peerj.10410 (PMC7698698; doi:10.7717/peerj.10410)
Supplement: Supplemental Information 1 [file peerj-08-10410-s001.xls]

## Sheet: scapholeberinae_COI_2020
Old identification	NEW ID	Taxon	Clade 16S	OldGenBankID	NewGenBank IDs	Country	State	Locality	Date	Month	Year	Collector	N	E	Reference
Scapholeberis rammneri	KM244571_rammneri_Israel	Scapholeberis rammneri	Y	KM244571		Israel		HaSharon, Samar Pond	1	4	2012		32.26	34.53	Goren et al., Direct Submission
Scapholeberis rammneri	KM244572_rammneri_Israel	Scapholeberis rammneri	Y	KM244572		Israel		HaSharon, Samar Pond	1	4	2012		32.26	34.53	Goren et al., Direct Submission
	A_France1a	Scapholeberis mucronata	A		MT371648	France		Marnay, Le grand Mort		12	2009	J. F. Cart	48.5172	3.55639
	A_France1b	Scapholeberis mucronata	A		MT371647	France		Marnay, Le grand Mort		12	2009	J. F. Cart	48.5172	3.55639
	A_France1c	Scapholeberis mucronata	A		MT371649	France		Marnay, Le grand Mort		12	2009	J. F. Cart	48.5172	3.55639
	A_France2a	Scapholeberis mucronata	A		MT371646	France		Pouan-Les-Vallée, temporary pond		5	2008	J. F. Cart	48.5436	4.05694
	A_Poland1	Scapholeberis mucronata	A		MT371645	Poland		Jegocin Lake	15	8	2002	D.J. Taylor	53.6651	21.7034
	B_Mongolia1	Scapholeberis mucronata	B		MT371630	Mongolia	Olgiy Aimag	A affluen of unnamed small river, which is an affluent of Hoton-Nuur Lake, Mongolian Altai	8	8	2008	D.P. Karabanov	48.548	88.4686
	B_Russia1	Scapholeberis mucronata	B		MT371640	Russia	Pskov Area	A small pond 50 m from shore of Chudskoe Lake, near village of Zapol'je	19	8	2007	A.A. Kotov & Y.R. Galimov	58.6364	27.79
Scapholeberis mucronata	KC479040_mucronata_Belgium	Scapholeberis mucronata	A	KC479040		Belgium		Ghent					51.1	3.7	Dumont et al., Direct submission
	B_Russia10	Scapholeberis mucronata	B		MT371634	Russia	Yakutia Republic	Lake 1 on Melnikova Island, the Lena River	22	8	2010	A. A. Kotov	63.853	127.471
Scapholeberis mucronata	EF189676_mucronata_Germany	Scapholeberis mucronata	A	EF189676		Germany		Brandenburg					52.1	13.2
	B_Russia11	Scapholeberis mucronata	B		MT371637	Russia	Yakutia Autonomous Republic	Vtoroe Ozero (Abycha) near Sangar	21	8	2010	A.A. Kotov	63.9431	127.513
	B_Russia2a	Scapholeberis mucronata	B		MT371635	Russia	Karelia Republic	Rockpool near Ladoga Lake		6	2010	Y. R. Galimov	61.4707	30.4293
	B_Russia2b	Scapholeberis mucronata	B		MT371639	Russia	Karelia Republic	Rockpool near Ladoga Lake		6	2010	Y.R. Galimov	61.4707	30.4293
	B_Russia3	Scapholeberis mucronata	B		MT371631	Russia	Tver Area	Leke Pesno, region of Zapadnaya Dvina town	17	8	2007	A.A. Kotov & Y.R. Galimov	56.3255	31.9178
	B_Russia4	Scapholeberis mucronata	B		MT371632	Russia	Tver Area	A metal tank, Kuznetsovo village	25	8	2010	T.P. Korobkova	57.31	36.1
	B_Russia5	Scapholeberis mucronata	B		MT371636	Russia	Yamalo-Nenets Autonomour Area	Un-named lake 1 in Nadymsky Gorodok, 31 km from Obskaya Guba	17	7	2007	A.B. Savinetsky	66.0602	72.0061
	B_Russia6	Scapholeberis mucronata	B		MT371638	Russia	Tomsk Area	Lake Boyarskoe, town of Tomsk	12	7	2005	AA Kotov	56.4536	84.9135
	B_Russia9	Scapholeberis mucronata	B		MT371633	Russia	Yakutia Republic	Lake 3 (Kvadratnoe) on Mel'nikov Island, the Lena River	22	8	2010	A. A. Kotov	63.8539	127.468
	B_USA10	Scapholeberis mucronata	B		MT371629	USA	Alaska	Pond 4a near Teller					65.2418	-166.33
	C_USA11	Scapholeberis mucronata	C		MT371643	USA	Alaska	Pond 7 near Taylor	30	7	2011	D. J. Taylor, A. A. Kotov, M. Ballinger & A. Medeiros	65.4276	-164.663
	C_USA6	Scapholeberis mucronata	C		MT371644	USA	Alaska	Glacial Lake	1	8	2011	D. J. Taylor, A. A. Kotov, M. Ballinger & A. Medeiros	64.8265	-165.673
Anomopoda	JN294907_Anomopoda_USA	Scapholeberis freyi	J1	JN294907		USA	Florida	A pond near Tarklin Bayou					30.367	-87.4071	iBOL Data Release
	C_USA7a	Scapholeberis mucronata	C		MT371642	USA	Alaska	A pond near Council					64.86	-163.69
	C_USA7b	Scapholeberis mucronata	C		MT371641	USA	Alaska	A pond near Council					64.86	-163.69
	E_Russia12	Scapholeberis cf. microcephala	E		MT371608	Russia	Sakhalin Area	Rvy, Sphagnum mine lake 1 (fishless) near Pokrovka	15	9	2008	A. A. Kotov & N. M. Korovchinsky	47.3206	142.707
	E_USA8	Scapholeberis cf. microcephala	E		MT371607	USA	Alaska	Teller 17	3	8	2000	D. J. Taylor	65.0113	-166.155
	F_Mongolia2	Scapholeberis rammneri	F		MT371613	Mongolia	Zavkhan Aimag	A small puddle near Bayan Nuur (Lake)	13	7	2008	A. A. Kotov	48.4514	95.1745
	G_Russia7	Scapholeberis rammneri	G		MT371615	Russia	Irkutsk Area	A swamp, Olkhon Island, Baikal Lake	2	8	2007	A. V. Chabovsky & L. E. Savinetskaya	53.0779	107
	G_Russia8	Scapholeberis rammneri	G		MT371616	Russia	Chita Area	Mine lakes near Chernovskaya station	28	6	2010	D.V. Vasilenko	51.97	113.23
	H_Argentina1	Scapholeberis rammneri	H		MT371610	Argentina	Satra Cruz	pond with much vegetation	13	1	2006	D.J. Taylor	-48.7522	-70.2734
	H_Canada1	Scapholeberis rammneri	H		MT371614	Canada	Ontario	Jordan Harbor	25	9	2002	S.J. Connelly	43.1581	-79.3736
Scapholeberis mucronata	HQ336794_mucronata_Russia	Scapholeberis mucronata	B	HQ336794		Russia	Tatarstan Republic	Kaban Lake, Kazan					55.78	49.12	Direct Submission
	H_Canada2	Scapholeberis rammneri	H		MT371611	Canada	British Columbia	Reed					50.1324	-125.28
	H_Canada3	Scapholeberis rammneri	H		MT371609	Canada	British Columbia	Swan Lake					48.4644	-123.373
	H_USA4	Scapholeberis rammneri	H		MT371612	USA	New York	Seneca Lake					46.6742	-76.9037
Scapholeberis sp.	DQ310632_sp_Europe	Scapholeberis rammneri	H	DQ310632		UNKNOWN									De Waard et al. (2006)
Scapholeberis sp.	HM909649_sp_Canada	Scapholeberis rammneri	H	HM909649		Canada	Manitoba	Churchill					58.856	-94.23	iBOL Data Release
Scapholeberis sp.	HQ966457_sp_Canada	Scapholeberis rammneri	H	HQ966457		Canada	Manitoba						58.626	-94.231	iBOL Data Release
Scapholeberis sp.	HQ966458_sp_Canada	Scapholeberis rammneri	H	HQ966458		Canada	Manitoba						58.626	-94.231	iBOL Data Release
Scapholeberis sp.	HQ966459_sp_Canada	Scapholeberis rammneri	H	HQ966459		Canada	Manitoba	unknown					58.626	-94.231	iBOL Data Release
Scapholeberis sp.	HQ966460_sp_Canada	Scapholeberis rammneri	H	HQ966460		Canada	Manitoba	unknown					58.626	-94.231	iBOL Data Release
Scapholeberis sp.	HQ966463_sp_Canada	Scapholeberis rammneri	H	HQ966463		Canada	Manitoba	unknown					58.626	-94.231	iBOL Data Release
Scapholeberis sp.	HQ966464_sp_Canada	Scapholeberis rammneri	H	HQ966464		Canada	Manitoba	unknown					58.626	-94.231	iBOL Data Release
Scapholeberis sp.	MF751805_sp_Canada	Scapholeberis rammneri	H	MF751805		Canada	Ontario	Rouge National Urban Park, Sector 1					43.7848	-79.124	De Waard, Direct Submission
Scapholeberis sp.	MG448865_sp_Canada	Scapholeberis rammneri	H	MG448865		Canada	Ontario	Guelph Lake Marsh					43.6114	-80.2085	Elias-Gutierrez et al., 2018
Scapholeberis sp.	MG448898_sp_Canada	Scapholeberis rammneri	H	MG448898		Canada	Ontario	Guelph lake swamp					43.611	-80.209	Elias-Gutierrez et al., 2018
Scapholeberis sp.	MG448920_sp_Canada	Scapholeberis rammneri	H	MG448920		Canada	Ontario	Pond in the other side of Guelph Lake					43.616	-80.208	Elias-Gutierrez et al., 2018
Scapholeberis sp.	MG449133_sp_Canada	Scapholeberis rammneri	H	MG449133		Canada	Ontario	Guelph lake swamp					43.6157	-80.208	Elias-Gutierrez et al., 2018
Scapholeberis sp.	MG449136_sp_Canada	Scapholeberis rammneri	H	MG449136		Canada	Ontario	Eel Lake					44.5631	-76.5535	Elias-Gutierrez et al., 2018
Scapholeberis sp.	MG449311_sp_Canada	Scapholeberis rammneri	H	MG449311		Canada	Ontario	Eel Lake					44.5631	-76.5535	Elias-Gutierrez et al., 2018
Scapholeberis sp.	MG449351_sp_Canada	Scapholeberis rammneri	H	MG449351		Canada	Ontario	Eel Lake					44.563	-76.554	Elias-Gutierrez et al., 2018
Scapholeberis sp.	MG449683_sp_Canada	Scapholeberis rammneri	H	MG449683		Canada	Ontario	Eel Lake					44.5631	-76.5535	Elias-Gutierrez et al., 2018
Scapholeberis sp.	MG449711_sp_Canada	Scapholeberis rammneri	H	MG449711		Canada	Ontario	Guelph Lake Marsh					43.6114	-80.2085	Elias-Gutierrez et al., 2018
Scapholeberis sp.	MG449792_sp_Canada	Scapholeberis rammneri	H	MG449792		Canada	Ontario	Pond in the other side of Guelph Lake					43.616	-80.208	Elias-Gutierrez et al., 2018
Scapholeberis sp.	MG449958_sp_Canada	Scapholeberis rammneri	H	MG449958		Canada	Ontario	Guelph Lake Marsh					43.6114	-80.2085	Elias-Gutierrez et al., 2018
Scapholeberis sp.	MG450172_sp_Canada	Scapholeberis rammneri	H	MG450172		Canada	Ontario	Guelph lake swamp					43.611	-80.209	Elias-Gutierrez et al., 2018
Scapholeberis sp.	MG450191_sp_Canada	Scapholeberis rammneri	H	MG450191		Canada	Ontario	Eel Lake					44.563	-76.554	Elias-Gutierrez et al., 2018
Scapholeberis sp.	MG450214_sp_Canada	Scapholeberis rammneri	H	MG450214		Canada	Ontario	Guelph lake swamp					43.6157	-80.208	Elias-Gutierrez et al., 2018
	HM377195_sp	Scapholeberis mucronata	X	HM377195		Canada	Manitoba	Cruchill pond					58.672	-94.161	iBOL Data Release
	I_Chile1	Scapholeberis rammneri	I		MT371617	Chile	Décima Primera Región de Aisén del General Carlos Ibáñez del Campo	Lake Elizalde	12	1	2006	K.S. Costanzo, D.J. Taylor	-45.775	-72.1753
	J1_Canada4	Scapholeberis freyi	J1		MT371618	Canada	Ontario	Brace Bridge					45.04	-79.31
	J1_USA1	Scapholeberis freyi	J1		MT371619	USA	South Carolina	Congri Swamp					33.8285	-80.8244
	JN233967_sp	Scapholeberis mucronata	X	JN233967		Canada	Manitoba	Goose Creek 11 km S of Churchill					58.661	-94.165	Jeffery et al. (2011)
	JN233968_sp	Scapholeberis mucronata	X	JN233968		Canada	Manitoba	Goose Creek 11 km S of Churchill					58.661	-94.165	Jeffery et al. (2011)
	K_Australia1a	Scapholeberis kingii	K		MT371624	Australia	New South Wales	Farm Dam	3	10	2010	S. Jacobs & Y. Kobayashi	-36.3851	149.976
Scapholeberis sp.	AY921410_sp_Canada	Scapholeberis freyi	J1	AY921410		Canada	Ontario	Guelph					43.5	-80.2	Adamowicz et al., unpublished
	K_Australia1b	Scapholeberis kingii	K		MT371627	Australia	New South Wales	Farm Dam	3	10	2010	S. Jacobs & Y. Kobayashi	-36.3851	149.976
Scapholeberis sp.	MG317262_sp_Canada	Scapholeberis freyi	J1	MG317262		Canada	Ontario	Happy Walley Forest					43.981	-79.593	iBOL Data Release
Scapholeberis duranguensis	EU702276_duranguensis_Mexico	Scapholeberis duranguensis	J2	EU702276		Mexico	Durango		3	10	2004		24.14	-104.71	Elias-Gutierrez et al. (2008)
Scapholeberis duranguensis	EU702277_duranguensis_Mexico	Scapholeberis duranguensis	J2	EU702277		Mexico	Durango		3	10	2004		24.14	-104.71	Elias-Gutierrez et al. (2008)
Scapholeberis duranguensis	EU702278_duranguensis_Mexico	Scapholeberis duranguensis	J2	EU702278		Mexico	Durango		3	10	2004		24.14	-104.71	Elias-Gutierrez et al. (2008)
Scapholeberis duranguensis	KC617148_sp_Mexico	Scapholeberis duranguensis	J2	KC617148		Mexico	Aguascalientes	Pond near Canada Honda and Jaltomate	27	5	2010		22.01	-102.163	Elias-Gutierrez et al. (2013)
Scapholeberis duranguensis	KC617149_sp_Mexico	Scapholeberis duranguensis	J2	KC617149		Mexico	Aguascalientes	Pond near Canada Honda and Jaltomate	27	5	2010		22.01	-102.163	Elias-Gutierrez et al. (2013)
Scapholeberis duranguensis	KC617151_sp_Mexico	Scapholeberis duranguensis	J2	KC617151		Mexico	Aguascalientes	Pond near Canada Honda and Jaltomate	27	5	2010		22.01	-102.163	Elias-Gutierrez et al. (2013)
Scapholeberis armata freyi	EU702273_armata_freyi_Mexico	Scapholeberis freyi	J3	EU702273		Mexico	Tabasco	Atasta-Cd Pemex Km 58					18.15	-92.317	Elias-Gutierrez et al. (2008)
Scapholeberis armata freyi	EU702274_armata_freyi_Mexico	Scapholeberis freyi	J3	EU702274		Mexico	Campeche	Silvituc Lake					18.643	-90.295	Elias-Gutierrez et al. (2008)
Scapholeberis armata freyi	EU702275_armata_freyi_Mexico	Scapholeberis freyi	J3	EU702275		Mexico	Campeche	Silvituc Lake					18.643	-90.295	Elias-Gutierrez et al. (2008)
Scapholeberis armata freyi	KC617409_armata_freyi_Mexico	Scapholeberis freyi	J3	KC617409		Mexico	Chiapas	Laguna Catazaja					17.786	-92.025	Prosser et al. (2013)
Scapholeberis armata freyi	KC617410_armata_freyi_Mexico	Scapholeberis freyi	J3	KC617410		Mexico	Chiapas	Laguna Catazaja					17.786	-92.025	Prosser et al. (2013)
Scapholeberis mucronata	LS991522_mucronata_Belgium	Scapholeberis freyi	J4	LS991522		Belgium		Pond in Drongen					51.04907	3.666028	University of Basel, Direct Submission
Scapholeberis armata freyi	KU315490_armata_freyi_Brazil	Scapholeberis yahuarcaquensis	J4	KU315490		Brazil	Minas Gerais	Brasopolis					-22.4867	-45.6161	Wisniewski et al., Direct Submission
	K_Australia1c	Scapholeberis kingii	K		MT371626	Australia	New South Wales	Farm Dam	3	10	2010	S. Jacobs & Y. Kobayashi	-36.3851	149.976
	K_Australia1d	Scapholeberis kingii	K		MT371628	Australia	New South Wales	Farm Dam	3	10	2010	S. Jacobs & Y. Kobayashi	-36.3851	149.976
	K_Australia1e	Scapholeberis kingii	K		MT371623	Australia	New South Wales	Farm Dam	3	10	2010	S. Jacobs & Y. Kobayashi	-36.3851	149.976
	K_Australia1f	Scapholeberis kingii	K		MT371625	Australia	New South Wales	Farm Dam	3	10	2010	S. Jacobs & Y. Kobayashi	-36.3851	149.976
	L1_Japan1	Scapholeberis cf. kingii	L1		MT371620	Japan	Waka-yama	Shin-Ike, Iwade County	31	7	2005	S Ishida	34.2808	135.33
	L2_Ethiopia1a	Scapholeberis cf. kingii	L2		MT371622	Ethiopia	Amhara	A swampy grassland connected near Tana Lake	17	10	2015	A.N. Neretina	11.6121	37.3759
Scapholeberis mucronata	KY091215_mucronata_China	Scapholeberis cf. kingii	L1	KY091215		China		Taihu Lake	20	5	2013		31.15	120.42	Yang et al., 2017
	L2_Ethiopia1b	Scapholeberis cf. kingii	L2		MT371621	Ethiopia	Amhara	A swampy shore of Lake Tana	2	4	2013	S.E. Cherenkov	11.6172	37.3832
	M_Chile2	Scapholeberis spinifera	M		MT371650	Chile	Décima Segunda Región de Magallanes y La Antártica Chilena	Parque Sarmiento pond	17	1	2006	K.S. Costanzo, M.B. Balling, D.J. Taylor	-33.105	-64.3339
	N_USA2a	Scapholebeis armata	N		MT371606	USA	Massachusetts	Fresh Pond					41.6851	-70.1497
	N_USA2b	Scapholebeis armata	N		MT371605	USA	Massachusetts	Fresh Pond					41.6851	-70.1497
	O_Ukraine1	Megafenestra aurita	O		MT371659	Ukraine	Odessa Area	A flooded area near Tiligul River near Beriozovka	1	5	2011	E.I. Bekker	47.173	30.9214
	P_USA5a	Megafenestra sp.	P		MT371652	USA	Alaska	Birch Lake, Anchorage	8	8	2011	D.J. Taylor, A. A. Kotov, M. Ballinger & A. Medeiros	61.1456	-149.938
Megafenestra aurita	LS991520_aurita	Megafenestra aurita	O	LS991520		Switzerland		Lake Egel					47.557769	8.862608	Direct Submission
	P_USA5b	Megafenestra sp.	P		MT371653	USA	Alaska	Birch Lake, Anchorage	8	8	2011	D. J. Taylor, A. A. Kotov, M. Ballinger & A. Medeiros	61.1456	-149.938
	P_USA9a	Megafenestra sp.	P		MT371654	USA	Alaska	Pond 703 near Pilgrim	4	8	2011	D. J. Taylor, A. A. Kotov, M. Ballinger & A. Medeiros	65.0889	-164.923
	P_USA9b	Megafenestra sp.	P		MT371655	USA	Alaska	Pond 703 near Pilgrim	4	8	2011	D. J. Taylor, A. A. Kotov, M. Ballinger & A. Medeiros	65.0889	-164.923
	P_USA9c	Megafenestra sp.	P		MT371658	USA	Alaska	Pond 703 near Pilgrim	4	8	2011	D. J. Taylor, A. A. Kotov, M. Ballinger & A. Medeiros	65.0889	-164.923
	P_USA9d	Megafenestra sp.	P		MT371657	USA	Alaska	Pond 703 near Pilgrim	4	8	2011	D. J. Taylor, A. A. Kotov, M. Ballinger & A. Medeiros	65.0889	-164.923
	P_USA9e	Megafenestra sp.	P		MT371656	USA	Alaska	Pond 703 near Pilgrim	4	8	2011	D. J. Taylor, A. A. Kotov, M. Ballinger & A. Medeiros	65.0889	-164.923
	Q_USA3	Megafenestra nasuta	Q		MT371651	USA	New York	Jordan wetland	25	9	2002	S.J. Connelly	43.1575	-79.3772
Scapholeberis sp.	HM884000_sp_USA	Scapholeberis freyi	J1	HM884000		USA	Oklahoma	A pond, University of Oklahoma Biological Station					33.8823	-96.7987	iBOL Data Release
Scapholeberis sp.	MG936587_sp_USA	Scapholeberis rammneri	H	MG936587		USA	Alaska	State Hwy 3 South, Nenana City					64.5459	-149.095	iBOL Data Release
