# Supplementary material for: Partial revision of the neustonic genus Scapholeberis Schoedler, 1858 (Crustacea: Cladocera): decoding of the barcoding results
Source: PeerJ. 2020 Nov 25;8:e10410. doi: 10.7717/peerj.10410 (PMC7698698; doi:10.7717/peerj.10410)
Supplement: Supplemental Information 4 [file peerj-08-10410-s004.fasta]

>N_USA2B
---------------------------TCAGGGATGGTTGGTACAGCCTTGAGTATGCTA
ATCCGAGCAGAATTAGGACAGGCAGGTAGCTTAATTGGTGATGATCAAATCTATAATGTT
ATTGTCACTGCCCACGCGTTTGTTATGATTTTTTTTATAGTTATACCTATTATAATCGGG
GGATTTGGTAATTGACTAGTGCCTTTAATGTTGGGTGCCCCTGATATAGCTTTTCCTCGC
CTTAATAACTTGAGTTTCTGGTTCTTGCCACCTGCTCTAACCCTACTTTTAGTAGGAGGG
GCTGTTGAAAGAGGAGCAGGGACAGGGTGGACCGTTTACCCCCCTCTCTCGGCAGGTATC
GCTCATGCTGGGGCATCCGTAGATTTAAGAATTTTCTCTCTTCATCTGGCAGGTATTTCT
TCTATTCTAGGAGCTGTAAACTTTATTACCACTATTATTAATATACGTTCTGAAGGAATG
TCGCTGGATCGAATCCCTCTCTTTGTCTGAGCAGTTGGTATCACAGCTCTCTTACTTTTA
CTGAGACTTCCTGTATTAGCGGGAGCCATCACAATGCTTCTCACAGATCGTAATTTAAAC
ACATCTTTTTTTGACCCTGCTGGGGGAGGAGATCCTATTTTATATCAACACCT----
>N_USA2A
---------------------------TCAGGGATGGTTGGTACAGCCTTGAGTATGCTA
ATCCGAGCAGAATTAGGACAGGCAGGTAGCTTAATTGGTGATGATCAAATCTATAATGTT
ATTGTCACTGCCCACGCGTTTGTTATGATTTTTTTTATAGTTATGCCTATTATAATCGGG
GGATTTGGTAATTGACTAGTGCCTTTAATGTTGGGTGCCCCTGATATAGCTTTTCCTCGC
CTTAATAACTTGAGTTTCTGGTTCTTGCCGCCTGCTCTAACTCTACTTTTAGTAGGAGGG
GCTGTTGAAAGAGGAGCAGGGACAGGATGGACTGTTTACCCCCCTCTCTCGGCAGGGATC
GCTCATGCTGGGGCATCTGTAGATTTAAGAATTTTCTCTCTTCATCTGGCAGGTATTTCT
TCTATTCTAGGGGCTGTAAACTTTATTACCACTATTATTAATATACGTTCTGAAGGAATG
TCGCTGGATCGAATTCCTCTCTTTGTCTGAGCAGTTGGTATCACAGCTCTCTTACTTTTA
CTGAGACTTCCTGTATTAGCGGGAGCCATCACAATGCTTCTCACAGATCGTAATTTAAAC
ACATCTTTTTTCGACCCTGCTGGGGGAGGAGATCCTATTTTATACCAACACCT----
>E_USA8
---------------------------GCAGGTATAGTAGGTACCGCTTTAAGTATACTA
ATCCGAGCTGAGCTAGGTCAGGCAGGGAGACTTATTGAAGATGATCAAGTTTACAATGTA
ATTGTTACTGCCCATGCGTTTGTAATAATTTTTTTTATAGTTATGCCGATTATAATTGGG
GGATTTGGTAATTGATTAGTTCCTCTAATATTAGGTGCACCAGACATAGCTTTTCCTCGT
CTAAACAATTTGAGTTTTTGGCTTTTACCACCAGCTTTAATTTTACTTTTGGTAGGAGGG
GCAGTTGAAAGAGGGGCAGGGACTGGTTGAACCGTCTACCCTCCTCTGTCGTCAGGTATT
GCGCATGCAGGGGCTTCCGTAGATTTAAGAATTTTTTCTCTTCATCTTGCAGGTGTTTCT
TCAATTTTAGGAGCTGTAAATTTTATTACAACAATTATTAACATGCGTTCTCAAGGAATA
ACACTGGATCGGGTTCCTCTATTTGTGTGAGCAGTAGGGATTACAGCTCTTTTACTTCTA
TTAAGTTTACCAGTATTAGCAGGAGCAATTACGATACTTCTTACAGATCGTAACTTGAAT
ACTTCTTTCTTTGACCCAGCAGGAGGAGGGGATCCTATCTTATATCAACATCT----
>E_RUSSIA12
---------------------------GCAGGCATGGTAGGCACTGCTCTAAGTATACTG
ATTCGCGCTGAGTTAGGTCAAGCAGGAAGACTTATTGGCGATGATCAAATCTATAATGTA
ATTGTTACTGCCCATGCATTTGTAATAATTTTTTTCATAGTTATACCAATTATAATTGGA
GGTTTTGGTAACTGACTAGTACCATTGATGCTCGGTGCGCCAGATATGGCTTTCCCTCGT
TTAAACAATTTAAGTTTCTGGCTTTTGCCACCAGCTTTAATCTTACTTTTGGTTGGAGGT
GCAGTCGAAAGAGGAGCAGGAACTGGTTGAACTGTTTATCCTCCTCTATCTTCAGGTATT
GCGCATGCAGGAGCTTCTGTAGACTTAAGAATTTTTTCTCTCCATTTGGCAGGTGTTTCT
TCAATTTTAGGGGCCGTAAATTTTATTACAACAATTATTAACATACGTTCTCAGGGAATA
ACATTAGATCGTATCCCTCTTTTTGTGTGGGCAGTTGGGATCACAGCTCTTTTACTTCTT
TTAAGTTTACCAGTATTAGCAGGCGCGATTACGATACTTCTTACAGATCGTAATCTAAAT
ACTTCTTTTTTTGACCCAGCAGGAGGCGGGGACCCTATTTTGTATCAACACCT----
>H_CANADA3
---------------------------TCAGGAATGGTAGGGACAGCTCTAAGAATGTTG
ATCCGTGCAGAGCTTGGTCAAGCTGGGAGCTTAATCGGAGATGATCAAATTTATAATGTT
GTTGTTACAGCTCATGCGTTTGTCATAATCTTCTTCATGGTTATGCCTATTATGATCGGA
GGGTTTGGTAACTGATTAGTACCTTTGATGCTGGGTGCTCCTGACATGGCTTTCCCACGT
TTAAACAACTTAAGTTTTTGATTCCTTCCTCCCGCGCTAACCTTACTTCTAGTGGGGGGA
GCAGTGGAAAGAGGGGCTGGGACAGGGTGGACTGTCTATCCTCCTTTGTCTGCAGGAATT
GCTCACGCGGGGGCATCAGTTGACCTCAGAATCTTTTCTCTTCATCTAGCAGGTATTTCT
TCTATTCTCGGGGCCGTTAACTTTATTACCACTATTATCAATATACGATCTGAGGGAATG
TCACTCGATCGTATTCCTCTGTTCGTGTGGGCAGTGGGCATCACAGCACTTCTTCTGTTA
TTAAGTCTCCCGGTACTGGCTGGAGCCATCACAATGCTTCTAACAGATCGAAACTTAAAT
ACGTCCTTCTTTGACCCTGCTGGGGGAGGTGACCCTATTCTTTATCAGCACCT----
>H_ARGENTINA1
---------------------------TCAGGAATGGTAGGAACAGCTCTAAGAATGTTG
ATTCGTGCAGAGCTTGGTCAAGCTGGGAGCTTAATCGGAGATGATCAAATTTATAATGTT
GTTGTTACAGCTCACGCGTTTGTCATAATTTTCTTCATGGTTATGCCTATTATGATCGGA
GGGTTTGGTAATTGACTAGTACCTTTGATGTTGGGTGCTCCTGACATGGCTTTCCCACGT
TTAAACAACCTAAGTTTTTGATTCCTTCCTCCCGCGCTAACCTTACTTCTGGTAGGGGGA
GCAGTGGAAAGAGGGGCTGGGACAGGATGGACTGTCTATCCTCCTTTGTCTGCAGGAATT
GCTCACGCGGGGGCATCAGTTGACCTTAGAATCTTTTCTCTTCATCTAGCAGGTATTTCT
TCTATTCTCGGGGCCGTTAACTTTATTACTACTATTGTCAATATACGATCTGAGGGAATG
TCACTTGATCGAATTCCTCTGTTCGTGTGGGCAGTAGGTATCACAGCACTTCTTCTTCTA
TTAAGCCTTCCGGTACTGGCTGGAGCTATCACAATGCTTCTAACAGATCGAAATTTAAAT
ACGTCCTTCTTCGACCCTGCTGGGGGAGGTGACCCTATTCTTTATCAGCACCT----
>H_CANADA2
---------------------------TCAGGAATGGTAGGAACAGCTCTAAGAATGTTG
ATTCGGGCAGAGCTTGGTCAGGCCGGGAGTTTAATCGGAGATGACCAAATTTATAATGTT
GTTGTCACAGCTCATGCGTTTGTTATAATTTTTTTCATGGTTATGCCTATTATGATCGGA
GGGTTTGGTAACTGACTAGTACCTTTGATGTTGGGTGCTCCTGATATGGCTTTCCCACGT
TTAAACAACTTAAGTTTTTGATTCCTCCCTCCCGCGCTAACCCTACTTTTAGTAGGGGGG
GCAGTGGAGAGAGGGGCTGGGACGGGGTGGACTGTCTATCCTCCCTTGTCTGCAGGAATT
GCTCACGCGGGGGCATCAGTTGACCTCAGAATCTTTTCTCTTCATCTAGCAGGTATTTCT
TCTATTCTCGGGGCCGTTAACTTTATTACTACTATTATCAATATACGATCTGAGGGAATG
TCACTTGATCGAATTCCCCTGTTCGTGTGGGCAGTGGGTATCACAGCACTTCTTCTATTA
TTAAGTCTTCCGGTACTGGCTGGAGCCATCACAATGCTTCTAACAGATCGAAATTTAAAC
ACGTCCTTCTTTGACCCTGCTGGGGGAGGTGACCCTATTCTTTACCAACACCT----
>H_USA4
------------------------------------GTAGGAACAGCTCTAAGAATGTTG
ATTCGTGCAGAGCTTGGTCAAGCTGGGAGTTTAATCGGAGATGATCAAATTTATAATGTT
GTTGTTACAGCTCATGCGTTTGTTATAATTTTCTTCATGGTTATGCCTATTATGATCGGA
GGATTTGGTAACTGACTAGTGCCTTTGATGTTGGGTGCTCCCGATATGGCTTTCCCACGT
TTAAACAACTTAAGTTTTTGATTTCTTCCTCCCGCGCTAACCCTACTTCTAGTAGGGGGA
GCAGTGGAAAGAGGGGCTGGGACAGGGTGGACCGTCTATCCTCCCCTGTCTGCAGGAATT
GCTCACGCGGGGGCATCAGTTGATCTCAGAATCTTTTCTCTTCATCTAGCGGGTATTTCT
TCTATTCTCGGGGCCGTTAATTTTATTACTACTATTATTAATATGCGATCTGAGGGAATG
TCACTCGATCGAATTCCTCTGTTTGTATGGGCAGTGGGTATCACAGCACTTCTTCTTCTA
TTAAGTCTTCCGGTACTGGCTGGAGCCATTACAATGCTTCTAACAGATCGAAACTTAAAT
ACGTCTTTCTTTGACCCTGCTGGAGGGGGGGACCCTATCCTTTATCAGCACCT----
>F_MONGOLIA2
---------------------------TCAGGAATGGTAGGAACAGCTCTAAGAATGTTG
ATCCGAGCAGAACTAGGTCAAGCCGGGAGCTTGATCGGGGATGATCAGATTTATAATGTT
GTCGTTACAGCTCATGCGTTCGTTATAATTTTTTTCATGGTTATGCCTATTATAATCGGA
GGATTTGGTAACTGATTAGTACCTTTGATGTTAGGTGCTCCTGATATGGCTTTCCCACGG
CTAAATAACCTAAGTTTTTGATTTCTTCCTCCGGCACTAACCCTTCTGCTAGTAGGAGGG
GCAGTAGAAAGAGGAGCGGGGACAGGATGGACCGTCTATCCTCCCTTGTCTGCAGGAATC
GCTCATGCAGGAGCGTCGGTGGATCTTAGAATCTTCTCTCTTCACCTCGCTGGTATTTCC
TCAATTCTTGGGGCCGTTAACTTTATTACTACTATTATTAACATACGATCCGAGGGAATG
TCACTTGATCGAATTCCCCTGTTCGTATGGGCAGTAGGTATCACAGCACTTCTTCTCCTA
TTAAGTCTTCCAGTATTGGCTGGAGCTATTACAATGCTCTTAACAGACCGGAACTTAAAT
ACATCCTTTTTTGATCCTGCTGGGGGAGGGGACCCTATCCTTTATCAGCATCT----
>H_CANADA1
---------------------------TCAGGAATGGTAGGAACAGCTCTAAGAATGTTG
ATTCGCGCAGAGCTTGGTCAAGCTGGGAGTTTAATCGGAGATGATCAAATTTATAATGTT
GTTGTCACAGCTCATGCGTTTGTTATAATTTTCTTCATGGTTATGCCCATTATGATCGGA
GGATTTGGTAACTGACTAGTGCCTTTGATGATGGGTGCTCCCGATATGGCTTTCCCACGT
TTAAACAACTTAAGTTTTTGATTTTTTCCTCCCGCGCTAACCCTACTTCTAGTAGGGGGA
GCAGTGGAAAGAGGGGCTGGGACAGGGTGGACCGTCTATCCTCCCCTGTCTGCAGGAATT
GCTCACGCGGGGGCATCAGTTGATCTCAGAATCTTTTCTCTTCATCTAGCGGGTATTTCT
TCTATTCTCGGGGCCGTTAACTTTATTACTACTATTATCAATATGCGATCTGAGGGAATG
TCACTCGATCGTATTCNCCTCTTCGTCTGANCNGTNNNNATCACAGCAGTCCTACTTCTC
CTANNTCTCCCAGTCCTAGCTGNTGGCATCACNATACTNCTAACAGACCGCAACCTNAAC
ACCACCTTCTTCGACCCCGCCGGAGGAGGAGACCCCATTCTATACCAACACCT----
>G_RUSSIA7
---------------------------TCAGGAATGGTAGGAACAGCCCTAAGAATGCTG
ATTCGGGCAGAGCTAGGTCAAGCTGGAAGTTTGATCGGGGATGATCAGATCTATAATGTT
GTCGTTACGGCTCACGCATTTGTTATGATTTTTTTCATGGTTATGCCAATCATAATTGGA
GGGTTCGGAAACTGGTTAGTACCTCTGATGCTAGGTGCTCCCGATATAGCTTTTCCACGT
CTAAATAACTTAAGCTTTTGATTTTTGCCTCCGGCATTAACTCTTCTTTTAGTAGGGGGA
GCAGTAGAAAGAGGAGCGGGGACTGGATGGACTGTTTACCCTCCCCTATCTGCAGGAATT
GCTCATGCAGGGGCGTCGGTTGATCTTAGAATCTTTTCTCTTCACCTCGCCGGTATCTCC
TCTATCCTCGGGGCTGTTAACTTTATTACTACAATTATTAATATGCGATCCGAGGGAATA
TCACTTGATCGAATTCCCTTGTTCGTATGGGCGGTGGGTATCACGGCGCTTCTTCTCTTA
CTGAGCCTTCCAGTACTAGCTGGGGCCATTACGATACTTTTAACAGATCGTAATCTAAAT
ACGTCTTTCTTTGACCCTGCTGGGGGAGGTGACCCTATCCTTTATCAGCACCT----
>G_RUSSIA8
ACTCTTTATTTTATCTTTGGGGTTTGATCAGGAATGGTAGGAACAGCCCTAAGAATGCTG
ATTCGGGCAGAGCTAGGTCAAGCTGGAAGTTTGATCGGGGATGATCAGATCTATAATGTT
GTCGTTACGGCTCACGCATTTGTTATGATTTTTTTCATGGTTATGCCAATCATAATTGGA
GGGTTCGGAAACTGGTTAGTACCTCTGATGCTAGGTGCTCCCGATATAGCTTTTCCACGT
CTAAATAACTTAAGCTTTTGATTTTTGCCTCCGGCATTAACTCTTCTTTTAGTAGGGGGA
GCAGTAGAAAGAGGAGCGGGGACTGGATGGACTGTTTACCCTCCCCTATCTGCAGGAATT
GCTCATGCAGGGGCGTCGGTTGATCTTAGAATCTTTTCTCTTCACCTCGCCGGTATCTCC
TCTATCCTCGGGGCTGTTAACTTTATTACTACAATTATTAATATGCGATCCGAGGGAATA
TCACTTGATCGAATTCCCTTGTTCGTATGGGCGGTGGGTATCACGGCGCTTCTTCTCTTA
CTGAGCCTTCCAGTACTAGCTGGGGCCATTACGATACTTTTAACAGATCGTAATCTAAAT
ACGTCTTTCTTTGACCCTGCTGGGGGAGGTGACCCTATCCTTTATCAGCACCTCTTC
>I_CHILE1
------------------------------------------ACAGCTCTAAGAATACTA
ATCCGAGCAGAGCTCGGTCAAGCTGGTAGTCTAATCGGAGATGACCAAGTTTATAATGTG
ATCGTTACAGCCCATGCATTTGTTATGATTTTCTTTATGGTTATACCCATTATAATTGGT
GGATTTGGTAACTGGCTAGTACCTCTAATATTGGGCGCTCCTGATATAGCTTTTCCACGT
TTAAATAACCTAAGCTTCTGGTTTCTTCCTCCCGCGTTAACCCTTCTTCTAGTGGGGGGG
GCCGTAGAAAGAGGAGCAGGAACAGGCTGAACTGTGTACCCTCCATTATCTGCAGGGATC
GCTCATGCAGGGGCGTCAGTCGATCTCAGAATTTTTTCTCTTCATCTTGCTGGTATTTCT
TCGATTTTAGGTGCTGTAAATTTTATCACCACTATTATTAATATACGATCTGAGGGGATA
TCTCTAGATCGAATTCCTCTTTTTGTATGAGCAGTAGGTATTACGGCACTTTTACTCCTG
TTAAGCCTCCCTGTTCTAGCCGGGGCCATCACGATGCTTTTAACAGACCGTAATTTAAAT
ACTTCTTTTTTTGATCCTGCTGGGGGAGGGGACCCTATCCTTTACCAACATCT----
>J1_CANADA4
---------------------------TCTGGTATGGTAGGAACCTGCTTTAGAATGTTA
ATCCGAGCGGAATTAGGTCAAGCTGGGAGTTTAATTGGAGACGACCAAATTTATAACGTA
GTCGTTACGGCCCATGCATTTGTGATAATTTTTTTCATGGTTATACCAATCATGATTGGG
GGCTTCGGTAATTGGTTAGTTCCTTTAATGCTAGGTGCTCCTGATATAGCCTTTCCTCGA
TTAAACAACTTAAGCTTCTGGTTTCTTCCTCCTGCTCTGACCTTACTTTTAGTTGGAGGG
GCAGTAGAAAGTGGGGCTGGAACTGGGTGAACTGTTTATCCTCCCCTATCAGCGGGAATT
GCCCATGCTGGAGCGTCAGTTGATCTGAGAATTTTTTCTCTTCACTTGGCGGGAATTTCT
TCTATTTTAGGGGCTGTTAACTTTATTACTACTATCATTAATATACGGTCAGAAGGAATG
TCCTTGGACCGAATTCCGTTATTCGTGTGGGCAGTAGGAATTACAGCTCTTCTTTTACTT
TTAAGTCTTCCGGTGCTAGCTGGTGCAATTACGATGCTCTTAACAGATCGAAATCTAAAT
ACTTCGTTCTTCGATCCTGCTGGGGGAGGGGACCCTATTCTTTACCAGCATCC----
>J1_USA1
---------------------------TCTGGTATGGTAGGAACTGCTTTAAGAATGTTA
ATCCGAGCGGAATTAGGTCAGGCTGGGAGTTTAATTGGAGACGACCAAATTTATAACGTA
GTCGTTACGGCCCATGCATTTGTGATAATTTTTTTCATGGTTATACCAATCATGATTGGG
GGCTTCGGTAATTGGTTAGTTCCTCTAATGCTAGGTGCTCCTGATATAGCCTTCCCTCGA
TTAAACAACTTAAGTTTCTGGTTTCTTCCTCCTGCTCTGACCTTACTCTTAGTAGGAGGG
GCAGTAGAAAGTGGAGCTGGAACTGGGTGAACCGTTTATCCTCCCCTATCAGCGGGAATT
GCCCACGCTGGAGCGTCAGTTGATCTGAGAATTTTTTCTCTTCACTTGGCGGGAATTTCT
TCTATTTTAGGGGCTGTTAACTTTATTACTACTATCATTAATATACGGTCAGAAGGAATG
TCCTTGGACCGAATTCCGTTATTCGTGTGGGCAGTAGGAATTACAGCTCTTCTTTTACTT
TTAAGTCTTCCGGTGCTAGCTGGTGCAATTACGATGCTTTTAACAGATCGAAATCTAAAT
ACTTCGTTCTTCGACCCTGCTGGGGGAGGGGACCCTATTCTTTACCAGCATCT----
>L1_JAPAN1
------------------------------GGAANGGTAGGAACAGCGTTAAGAATGCTA
ATCCGAGCAGAGTTAGGTCAAGCAGGAAGTTTAATTGGGGATGACCAAATTTATAATGTC
ATTGTTACTGCCCACGCTTTTGTTATGATTTTTTTTATGGTTATACCTATTATAATTGGG
GGGTTTGGGAATTGGTTAGTTCCTTTAATGTTAGGGGCTCCTGATATGGCTTTCCCTCGA
TTGAATAATCTTAGTTTCTGGTTTCTACCCCCTGCCTTAACTCTATTATTAGTTGGGGGG
GCCGTTGAAAGAGGAGCAGGAACAGGATGAACTGTCTATCCTCCTCTATCCGCTGGGATT
GCACATGCGGGGGCATCCGTTGATTTAAGAATTTTCTCTCTTCACTTAGCAGGTATTTCT
TCAATTTTAGGTGCTGTAAATTTCATTACAACCATTATTAACATGCGATCCGAAGGTATA
TCTCTAGATCGAATTCCCTTGTTCGTATGGGCCGTTGGGATTACTGCCCTTCTGTTACTG
TTAAGTTTACCTGTTTTAGCAGGAGCTATCACAATACTCTTAACTGATCGTAATTTAAAT
ACGTCCTTTTTCGATCCTGCTGGGGGTGGGGATCCGATTCTTTACCAACATCT----
>L2_ETHIOPIA1B
------------------------------------------ACGGCCTTAAGAATGTTA
ATTCGAGCAGAACTCGGTCAGGCAGGAAGTCTAATTGGTGACGACCAAATTTACAACGTC
GTCGTTACTGCTCACGCCTTTGTTATGATTTTTTTTATAGTTATGCCTATTATAATCGGC
GGGTTTGGAAATTGGCTTGTACCTTTAATATTAGGAGCTCCCGATATGGCTTTTCCTCGA
CTGAATAACCTTAGTTTCTGATTCTTACCTCCTGCTTTAACTTTACTATTGGTTGGGGGG
GCTGTTGAAAGAGGAGCAGGGACAGGATGAACTGTTTATCCTCCCCTGTCTGCTGGGATC
GCGCATGCCGGAGCATCTGTCGACCTGAGAATTTTTTCTCTTCACTTAGCGGGTATTTCT
TCTATTTTAGGTGCCGTGAATTTTATCACGACCATTATTAACATACGATCCGAAGGGATG
TCTTTAGATCGAATTCCTTTATTTGTATGGGCTGTAGGTATCACTGCTCTTCTTTTATTA
TTGAGTCTTCCTGTGTTAGCGGGAGCTATTACTATACTCCTGACTGATCGTAACTTGAAT
ACGTCCTTTTTTGATCCTGCTGGAGGTGGAGACCCAATTTTGTATCAACATCTTTTC
>L2_ETHIOPIA1A
------------------------------------------ACGGCCTTAAGAATGTTA
ATTCGAGCAGAACTCGGTCAGGCAGGAAGTCTAATTGGTGACGACCAAATTTACAACGTC
GTCGTTACTGCTCACGCCTTTGTTATGATTTTTTTTATAGTTATGCCTATTATAATCGGG
GGGTTTGGAAATTGGCTTGTACCTTTAATATTAGGAGCTCCCGATATGGCTTTTCCTCGA
CTGAATAACCTTAGTTTCTGATTCTTACCTCCTGCTTTAACTTTACTATTGGTTGGGGGG
GCTGTTGAAAGAGGAGCAGGGACAGGATGAACTGTTTATCCTCCCCTGTCTGCTGGGATC
GCGCATGCCGGAGCATCTGTCGACCTGAGAATTTTTTCTCTTCACTTAGCGGGTATTTCT
TCTATTTTAGGTGCCGTGAATTTTATCACGACCATTATTAACATACGATCCGAAGGGATG
TCTTTAGATCGAATTCCTTTATTTGTATGGGCTGTAGGTATCACTGCTCTTCTTTTATTA
TTGAGTCTTCCTGTGTTAGCGGGAGCTATTACTATACTCCTGACTGATCGTAACTTGAAT
ACGTCCTTTTTTGATCCTGCTGGAGGTGGAGACCCAATTTTGTATCAACATCTTTTC
>K_AUSTRALIA1E
ACTCTTTACTTCATTTTTGGGGTTAGATCGGGAATAGTAGGAACAGCATTGAGAATGTTA
ATTCGAGCAGAGCTCGCTCAAGCGGGGAGCTTAATTGGGGATGACCAGATTTATAATGTT
ATTGTGACTGCTCATGCCTTTGTTATAATTTTCTTTATGGTTATACCAATTATAATCGGA
GGTTTCGGGAACTGACTAGTGCCCCTTATGTTAGGTGCTCCTGATATGGCTTTCCCTCGA
TTAAATAATCTCAGCTTTTGGTTTCTTCCTCCASCTCTTACTTTATTGCTGGTAGGSGGA
GCTGTWGAAAGAGGAGCAGGGACAGGATGAACTGTTTATCCTCCTTTATCTGCTGGTATT
GCACATGCTGGTGCGTCAGTCGATTTAAGAATCTTTTCTCTTCAYTTGGCAGGGATCTCT
TCTATTTTGGGTGCTGTAAATTTCATTACTMCTATTATTAACATACGTTCGGAGGGCATG
TCTCTCGACCGAATTCCTCTGTTCGTATGAGCTGTGGGGATTACTGCTCTTCTTTTGTTG
TTAAGTCTTCCTGTGTTGGCAGGGGCAATCACTATGCTTTTAACTGATCGTAATCTCAAT
ACATCTTTTTTCGACCCTGCTGGGGGAAGCGAT------------------------
>K_AUSTRALIA1A
ACTCTTTACTTCATTTTTGGGGTTTGATCGGGAATAGTAGGAACAGCATTGAGAATGTTA
ATTCGAGCAGAGCTCGCTCAAGCGGGGAGCTTAATTGGGGATGACCAGATTTATAATGTT
ATTGTGACTGCTCATGCCTTTGTTATAATTTTCTTTATGGTTATACCAATTATAATCGGA
GGTTTCGGGAACTGACTAGTGCCCCTTATGTTAGGTGCTCCTGATATGGCTTTCCCTCGA
TTAAATAATCTCAGCTTTTGGTTTCTTCCTCCAGCTCTTACTTTATTGCTGGTAGGGGGA
GCTGTTGAAAGAGGAGCAGGGACAGGATGAACTGTTTATCCTCCTTTATCTGCTGGTATT
GCACATGCTGGTGCGTCAGTCGATTTAAGAATCTTTTCTCTTCATTTGGCAGGGATCTCT
TCTATTTTGGGTGCTGTAAATTTCATTACTACTATTATTAACATACGTTCGGAGGGCATG
TCTCTCGACCGAATTCCTCTGTTCGTATGAGCTGTGGGGATTACTGCTCTTCTTTTGTTG
TTAAGTCTTCYTGTGTTGGCAGGGGCAATCACTATGCTTTTAACTGATCGTAATCTCAAT
ACATCTTTTTTCGACCCTGCTGGGGGAGGCGATCCTATTTTATATCAACATCTCTTT
>K_AUSTRALIA1F
ACTCTTTACTTCATTTTTGGGGTTTGATCGGGAATAGTAGGAACAGCATTGAGAATGTTA
ATTCGAGCAGAGCTCGCTCAAGCGGGGAGCTTAATTGGGGATGACCAGATTTATAATGTT
ATTGTGACTGCTCATGCCTTTGTTATAATTTTCTTTATGGTTATACCAATTATAATCGGA
GGTTTCGGGAACTGACTAGTGCCCCTTATGTTAGGTGCTCCTGATATGGCTTTCCCTCGA
TTAAATAATCTCAGCTTTTGGTTTCTTCCTCCAGCTCTTACTTTATTGCTGGTAGGGGGA
GCTGTTGAAAGAGGAGCAGGGACAGGATGAACTGTTTATCCTCCTTTATCTGCTGGTATT
GCACATGCTGGTGCGTCAGTCGATTTAAGAATCTTTTCTCTTCATTTGGCAGGGATCTCT
TCTATTTTGGGTGCTGTAAATTTCATTACTACTATTATTAACATACGTTCGGAGGGCATG
TCTCTCGACCGAATTCCTCTGTTCGTATGAGCTGTGGGGATTACTGCTCTTCTTTTGTTG
TTAAGTCTTCCTGTGTTGGCAGGGGCAATCACTATGCTTTTAACTGATCGTAATCTCAAT
ACATCTTTTTTCGACCCTGCTGGGGGAGGCGATCCTATTTTATATCAACATCTCTTT
>K_AUSTRALIA1C
ACTCTTTACTTCATTTTTGGGGTTTGATCGGGAATAGTAGGAACAGCATTGAGAATGTTA
ATTCGAGCAGAGCTCGCTCAAGCGGGGAGCTTAATTGGGGATGACCAGATTTATAATGTT
ATTGTGACTGCTCATGCCTTTGTTATAATTTTCTTTATGGTTATACCAATTATAATCGGA
GGTTTCGGGAACTGACTAGTGCCCCTTATGTTAGGTGCTCCTGATATGGCTTTCCCTCGA
TTAAATAATCTCAGCTTTTGGTTTCTTCCTCCAGCTCTTACTTTATTGCTGGTAGGGGGA
GCTGTTGAAAGAGGAGCAGGGACAGGATGAACTGTTTATCCTCCTTTATCTGCTGGTATT
GCACATGCTGGTGCGTCAGTCGATTTAAGAATCTTTTCTCTTCATTTGGCAGGGATCTCT
TCTATTTTGGGTGCTGTAAATTTCATTACTACTATTATTAACATACGTTCGGAGGGCATG
TCTCTCGACCGAATTCCTCTGTTCGTATGAGCTGTGGGGATTACTGCTCTTCTTTTGTTG
TTAAGTCTTCCTGTGTTGGCAGGGGCAATCACTATGCTTTTAACTGATCGTAATCTCAAT
ACATCTTTTTTCCACCCTGCTGGGGGAGGCGATCCTATCTTATATCAACATCTCTTT
>K_AUSTRALIA1B
ACTCTTTACTTCATTTTTGGGGTTTGATCGGGAATAGTAGGAACAGCATTGAGAATGTTA
ATTCGAGCAGAGCTCGCTCAAGCGGGGAGCTTAATTGGGGATGACCAGATTTATAATGTT
ATTGTGACTGCTCATGCCTTTGTTATAATTTTCTTTATGGTTATACCAATTATAATCGGA
GGTTTCGGGAACTGACTAGTGCCCCTTATGTTAGGTGCTCCTGATATGGCTTTCCCTCGA
TTAAATAATCTCAGCTTTTGGTTTCTTCCTCCAGCTCTTACTTTATTGCTGGTAGGGGGA
GCTGTTGAAAGAGGAGCAGGGACAGGATGAACTGTTTATCCTCCTTTATCTGCTGGTATT
GCACATGCTGGTGCGTCAGTCGATTTAAGAATCTTTTCTCTTCATTTGGCAGGGATCTCT
TCTATTTTGGGTGCTGTAAATTTCATTACTMCTATTATTAACATACGTTCGGAGGGCATG
TCTCTCGACCGAATTCCTCTGTTCGTATGAGCTGTGGGGATTACTGCTCTTCTTTTGTTG
TTAAGTCTTCCTGTGTTGGCAGGGGCAATCACTATGCTTTTAACTGATCGTAATCTCAAT
ACATCTTTTTTCCACCCTGCTGGGGGAGGCGATCCTATCTTATATCAACATCTCTTT
>K_AUSTRALIA1D
ACTCTTTACTTCACTTTTGGGGATTGATCGGGAATAGTAGGAACAGCATTGAGAATGTTA
ATTCGAGCAGAGCTCGCTCAAGCGGGGAGCTTAATTGGGGATGACCAGATTTATAATGTT
ATTGTGACTGCTCATGCCTTTGTTATAATTTTCTTTATGGTTATACCAATTATAATCGGA
GGTTTCGGGAACTGACTAGTGCCCCTTATGTTAGGTGCTCCTGATATGGCTTTCCCTCGA
TTAAATAATCTCAGCTTTTGGTTTCTTCCTCCAGCTCTTACTTTATTGCTGGTAGGSGGA
GCTGTTGAAAGAGGAGCAGGGACAGGATGAACTGTTTATCCTCCTTTATCTGCTGGTATT
GCACATGCTGGTGCGTCAGTCGATTTAAGAATCTTTTCTCTTCATTTGGCAKGGATCTCT
TCTATTTTGGGTGCWGTAAATTTCATTACTACTATTATTAACATACGTTCGGAGGGCATG
TCTCTCGACCGAATTCCTCTGTTCGTATGAGCTGTGGGGATTACTGCTCTTCTTTTGTTG
TTAAGTCTTCTKGTGTTSGCAGGGGCAATCAMTATGCTTTTAACTGATAGTAATCTCAAT
ACATCTTTTTTCCACCCTGCTGGGGGAAGSTATCCTATCTTATATCAACATCTCTTT
>B_USA10
---------------------------TCAGGAATAGTGGGAACTGCTCTAAGAATGTTG
ATCCGAGCAGAGCTCGGTCAAGCCGGTAGTTTAATTGGCGATGACCAGATTTACAACGTA
GTCGTAACAGCTCATGCCTTCGTAATGATTTTCTTTATAGTTATACCAATCATAATTGGG
GGGTTTGGTAACTGGCTAGTACCTCTTATATTGGGCGCTCCTGACATGGCTTTCCCTCGG
TTAAATAATCTTAGATTTTGATTTCTTCCCCCAGCACTAACTTTACTACTTGTAGGGGGA
GCAGTAGAGAGAGGGGCGGGCACAGGTTGAACAGTGTATCCTCCCTTGTCATCAGGAATT
GCTCATGCTGGAGCTTCAGTAGATCTGAGTATCTTTTCTTTACACCTTGCTGGTATTTCT
TCGATTTTAGGAGCAGTAAACTTTATTACTACTATTATTAACATACGTTCAGAAGGGATA
ACTTTGGATCGTATTCCCCTTTTCGTCTGGGCAGTTGGCATTACAGCGCTCCTTTTACTA
CTTAGACTCCCTGTTCTTGCTGGAGCTATTACTATGCTTCTTACAGATCGAAATCTAAAT
ACCTCCTTTTTTGATCCTGCTGGAGGTGGGGATCCTATTCTTTATCAACATCT----
>B_MONGOLIA1
---------------------------TCAGGAATAGTGGGAACTGCTCTAAGAATGTTG
ATTCGAGCAGAGCTCGGTCAAGCCGGTAGTTTAATTGGCGATGACCAGATTTACAACGTA
GTCGTAACAGCTCATGCCTTCGTAATGATTTTCTTTATAGTTATACCAATCATAATTGGG
GGGTTTGGTAACTGGCTAGTACCTCTTATATTGGGCGCTCCTGACATGGCTTTTCCTCGG
TTAAATAATCTTAGATTTTGATTTCTTCCCCCAGCACTAACTTTACTACTTGTAGGGGGA
GCAGTAGAGAGAGGGGCGGGTACAGGTTGAACAGTGTATCCTCCCTTGTCATCAGGAATT
GCTCATGCTGGAGCTTCAGTAGATCTGAGTATCTTTTCTTTACACCTTGCTGGTATTTCT
TCGATTTTAGGAGCAGTAAACTTTATTACTACTATTATTAACATACGTTCAGAAGGGATA
ACTTTGGATCGTATTCCTCTTTTCGTCTGGGCAGTTGGCATTACAGCGCTCCTTTTACTA
CTTAGACTCCCTGTTCTTGCTGGAGCTATTACTATGCTTCTTACAGATCGAAATCTAAAT
ACCTCCTTTTTTGATCCTGCTGGGGGTGGTGACCCTATTCTTTATCAACATCT----
>B_RUSSIA3
---------------------------TCAGGAATAGTGGGAACTGCCTTAAGAATGCTG
ATCCGAGCGGAGCTCGGTCAAGCCGGTAGTTTAATTGGCGATGACCAGATTTATAACGTA
GTCGTAACAGCTCATGCCTTCGTAATGATTTTCTTTATAGTTATACCAATCATAATTGGG
GGGTTTGGTAATTGGCTAGTACCTCTTATATTGGGCGCTCCTGATATGGCTTTCCCTCGG
TTAAATAATCTTAGATTTTGATTTCTTCCCCCAGCACTAACTTTACTACTTGTAGGGGGA
GCAGTAGAGAGAGGGGCGGGCACAGGTTGAACAGTGTATCCTCCCTTGTCATCAGGAATT
GCTCATGCTGGAGCTTCAGTAGATCTGAGTATCTTTTCTTTACACCTTGCTGGTATTTCT
TCGATTTTAGGGGCAGTAAACTTTATTACTACTATTATTAACATACGTTCAGAAGGAATA
ACTTTGGATCGTATCCCCCTTTTCGTCTGGGCAGTTGGCATTACAGCGCTCCTTTTACTA
CTTAGACTCCCTGTACTTGCTGGAGCCATTACTATGCTTCTTACAGATCGAAATCTAAAT
ACCTCCTTTTTTGATCCTGCTGGGGGTGGGGACCCCATTCTTTATCAACATCT----
>B_RUSSIA4
ACTTTATACTTCATATTTGGGGCATGGTCAGGAATAGTGGGAACTGCCTTAAGAATGCTG
ATCCGAGCGGAGCTCGGTCAAGCCGGTAGTTTAATTGGCGATGACCAGATTTATAACGTA
GTCGTAACAGCTCATGCCTTCGTAATGATTTTCTTTATAGTTATACCAATCATAATTGGG
GGGTTTGGTAATTGGCTAGTACCTCTTATATTGGGCGCTCCTGATATGGCTTTCCCTCGG
TTAAATAATCTTAGATTTTGATTTCTTCCCCCAGCACTAACTTTACTACTTGTAGGGGGA
GCAGTAGAGAGAGGGGCGGGCACAGGTTGAACAGTGTATCCTCCCTTGTCRTCAGGAATT
GCTCATGCTGGAGCTTCGGTAGATCTGAGTATCTTTTCTTTACRCCTTGCTGGTATTTCT
TCGATTTTAGGGGCAGTAAACTTTATTACTACTATTATTAACATACGTTCAGAAGGAATA
ACTTTGGATCGTATTCCCCTTTTCGTCTGGGCAGTTGGCATTACAGCGCTCCTTTTACTA
CTTAGACTCCCCGTACTTGCTGGAGCCATCACTATGCTTCTTACAGATCGAAATCTAAAT
ACCTCCTTTTTTGATCCTGCTGGGGGTGGGGACCCTATTCTTTATCAACATCTTTTC
>B_RUSSIA9
ACTTTATACTTCATATTTGGGGCATGGTCAGGAATAGTGGGAACTGCCTTAAGAATGCTG
ATCCGAGCGGAGCTCGGTCAAGCCGGTAGTTTAATTGGCGATGACCAGATTTATAACGTA
GTCGTAACAGCTCATGCCTTCGTAATGATTTTCTTTATAGTTATACCAATCATAATTGGG
GGGTTTGGTAATTGGCTAGTACCTCTTATATTGGGCGCTCCTGATATGGCTTTCCCTCGG
TTAAATAATCTTAGATTTTGATTTCTTCCCCCAGCACTAACTTTACTACTTGTAGGGGGA
GCAGTAGAGAGAGGGGCGGGTACAGGCTGAACAGTGTATCCTCCCTTGTCATCAGGAATT
GCTCATGCTGGAGCTTCAGTAGATCTGAGTATCTTTTCTTTACACCTTGCTGGTATTTCT
TCGATTTTAGGGGCAGTAAACTTTATTACTACTATTATTAACATACGTTCAGAAGGAATA
ACTTTGGATCGTATTCCCCTTTTCGTTTGGGCAGTTGGCATTACAGCGCTCCTTTTATTA
CTTAGACTCCCTGTTCTTGCTGGAGCCATTACTATGCTTCTTACAGATCGAAATCTAAAT
ACCTCCTTTTTTGATCCTGCTGGGGGTGGGGACCCCATTCTTTATCAACATCTTTTC
>B_RUSSIA10
ACTTTATACTTCATATTTGGGGCATGGTCAGGAATAGTGGGAACTGCCTTAAGAATGCTG
ATCCGAGCGGAGCTCGGTCAAGCCGGTAGTTTAATTGGCGATGACCAGATTTATAACGTA
GTCGTAACAGCTCATGCCTTCGTAATGATTTTCTTTATAGTTATACCAATCATAATTGGG
GGGTTTGGTAATTGGCTAGTACCTCTTATATTGGGCGCTCCTGATATGGCTTTCCCTCGG
TTAAATAATCTTAGATTTTGATTTCTTCCCCCAGCACTAACTTTACTACTTGTAGGGGGA
GCAGTAGAGAGAGGGGCGGGTACAGGCTGAACAGTGTATCCTCCCTTGTCATCAGGAATT
GCTCATGCTGGAGCTTCAGTAGATCTGAGTATCTTTTCTTTACACCTTGCTGGTATTTCT
TCGATTTTAGGGGCAGTAAACTTTATTACTACTATTATTAACATACGTTCAGAAGGAATA
ACTTTGGATCGTATTCCCCTTTTCGTTTGGGCAGTTGGCATTACAGCGCTCCTTTTATTA
CTTAGACTCCCTGTTCTTGCTGGAGCCATTACTATGCTTCTTACAGATCGAAATCTAAAT
ACCTCCTTTTTTGATCCTGCTGGGGGTGGGGACCCCATTCTTTATCAACATCTTTTC
>B_RUSSIA2A
ACTTTATACTTCATATTTGGGGCATGGTCAGGAATAGTGGGAACTGCCTTAAGAATGCTG
ATCCGAGCGGAGCTCGGTCAAGCCGGTAGTTTAATCGGCGATGACCAGATTTATAACGTA
GTCGTAACAGCTCATGCCTTCGTAATGATTTTCTTTATAGTTATACCAATCATAATTGGG
GGGTTTGGTAATTGGTTAGTACCTCTTATATTGGGCGCTCCTGATATGGCTTTCCCTCGG
TTAAATAATCTTAGATTTTGATTTCTTCCCCCAGCACTAACTTTACTACTTGTAGGGGGA
GCAGTAGAGAGAGGGGCGGGCACAGGTTGAACAGTGTATCCTCCCTTGTCATCAGGAATT
GCTCATGCTGGAGCTTCAGTAGATCTGAGTATCTTTTCTTTACACCTTGCTGGTATTTCT
TCGATTTTAGGGGCAGTAAACTTTATTACTACTATTATTAACATACGTTCAGAAGGAATA
ACTTTGGATCGTATTCCCCTTTTCGTCTGGGCAGTTGGCATTACAGCGCTCCTTTTATTA
CTTAGACTCCCTGTTCTTGCTGGAGCCATTACTATGCTTCTTACAGATCGAAATCTAAAT
ACCTCCTTTTTTGATCCTGCTGGGGGTGGGGACCCCATTCTTTATCAACATCTTTTC
>B_RUSSIA5
---------------------------TCAGGAATAGTGGGAACTGCCTTGAGAATGCTG
ATCCGAGCGGAGCTCGGTCAAGCCGGTAGTTTAATTGGCGATGACCAGATTTATAACGTA
GTCGTAACAGCTCATGCCTTCGTAATGATTTTCTTTATAGTTATACCAATCATAATTGGG
GGGTTTGGTAATTGGCTAGTACCTCTTATATTGGGTGCTCCTGATATGGCTTTCCCTCGG
TTAAATAATCTTAGATTTTGATTTCTTCCCCCAGCACTAACTTTACTACTTGTAGGTGGA
GCAGTAGAGAGAGGGGCGGGCACAGGTTGAACAGTGTATCCTCCCTTGTCATCAGGAATT
GCTCATGCTGGAGCTTCAGTAGATCTGAGTATCTTTTCTTTACACCTTGCTGGTATTTCT
TCGATTTTAGGGGCAGTAAACTTTATTACTACTATTATTAACATACGTTCAGAAGGAATA
ACTTTGGATCGTATTCCCCTTTTCGTGTGGGCAGTTGGCATTACAGCGCTCCTTTTACTA
CTTAGACTCCCTGTTCTTGCTGGAGCCATTACTATGCTTCTTACAGATCGAAATCTAAAT
ACCTCCTTTTTTGATCCTGCTGGGGGTGGGGACCCCATTCTTTATCAACATCT----
>B_RUSSIA11
ACTTTTAACTTCATATTTGGGGCATGGTCAGGAATAGTGGGAACTGCCTTAAGAATGCTG
ATCCGAGCGGAGCTCGGTCAAGCCGGTAGTTTAATTGGCGATGACCAGATTTATAACGTA
GTSGTAACAGCTCATGCCTTCGTAATGATTTTCTTTATAGTTATACCAATCATAATTGGG
GGGTTTGGTAATTGGCTAGTACCTCTTATATTGGGTGCTCCTGATATGGCTTTCCCTCGG
TTAAATAATCTTAGATTTTGATTTCTTCCCCCAGCACTAACTTTACTACTTGTAGGTGGA
GCAGTAGAGAGAGGGGCGGGCACAGGTTGAACAGTGTATCCTCCCTTGTCATCAGGAATT
GCTCATGCTGGAGCTTCAGTAGATCTGAGTATCTTTTCTTTACACCTTGCTGGTATTTCT
TCGATTTTAGGGGCAGTAAACTTTATTACTACTATTATTAACATACGTTCAGAAGGAATA
ACTTTGGATCGTATTCCCCTTTTCGTGTGGGCAGTTGGCATTACAGCGCTCCTTTTACTA
CTTAGACTCCCTGTTCTTGCTGGAGCCATTACTATGCTTCTTACAGATCGAAATCTAAAT
ACCTCCTTTTTTGATCCTGCTGGGGGTGGGGACCCCATTCTTTATCAACATCTTTTC
>B_RUSSIA6
---------------------------TCAGGAATAATGGGAACTGCCTTAAGAATGCTG
ATCCGAGCGGAGCTAGGTCAAGCCGGTAGTTTAATTGGCGATGACCAGATTTATAACGTA
GTCGTAACAGCTCATGCCTTCGTAATGATTTTCTTTATAGTTATACCAATCATAATTGGG
GGGTTTGGTAATTGGCTAGTACCTCTCATATTGGGCGCTCCTGATATGGCTTTCCCTCGG
TTAAATAATCTTAGATTTTGATTTCTTCCCCCAGCACTAACTTTACTACTTGTAGGGGGA
GCAGTAGAGAGAGGGGCGGGCACAGGTTGAACAGTGTATCCTCCCTTGTCATCAGGAATT
GCTCATGCTGGAGCTTCAGTAGATCTAAGTATCTTTTCTTTACACCTTGCTGGTATTTCT
TCGATTTTAGGGGCAGTAAACTTTATTACTACTATTATTAACATACGTTCAGAAGGAATA
ACTTTGGATCGTATTCCCCTTTTCGTCTGGGCAGTTGGCATTACAGCGCTCCTTTTACTA
CTTAGACTCCCTGTTCTTGCTGGAGCCATTACTATGCTTCTTACAGATCGAAATCTAAAT
ACCTCCTTTTTTGATCCTGCTGGGGGTGGGGACCCTATTCTTTATCAACATCT----
>B_RUSSIA2B
ACTTTATACTTCATATTTGGGGCATGGTCAGGAATAGTGGGAACTGCCCTAAGAATGCTG
ATCCGAGCGGAGCTCGGTCAAGCCGGTAGTTTAATTGGTGATGACCAGATCTATAACGTA
GTCGTAACAGCTCATGCCTTCGTAATGATTTTTTTTATAGTTATACCAATCATAATTGGG
GGGTTTGGAAATTGGCTAGTACCTCTTATATTGGGCGCTCCTGATATGGCTTTCCCTCGG
TTAAATAATCTTAGATTTTGATTTCTTCCCCCAGCACTAACTTTACTACTTGTAGGGGGA
GCAGTAGAGAGAGGGGCGGGCACAGGTTGAACAGTGTATCCTCCCTTGTCATCAGGAATT
GCTCATGCTGGAGCTTCAGTAGATCTGAGTATCTTTTCTTTACACCTTGCTGGTATTTCT
TCGATTTTAGGGGCAGTAAACTTTATTACTACTATTATTAACATACGTTCAGAAGGAATA
ACTTTGGATCGTATTCCCCTTTTCGTCTGGGCAGTTGGGATTACAGCACTCCTTTTACTA
CTTAGACTCCCTGTTCTTGCTGGAGCCATTACTATGCTTCTTACAGATCGAAATCTAAAC
ACCTCCTTTTTTGATCCTGCTGGGGGTGGGGACCCCATTCTTTATCAACATCTTTTC
>B_RUSSIA1
---------------------------TCAGGAATAGTGGGAACTGCCTTAAGAATGCTG
ATCCGAGCGGAGCTCGGTCAAGCCGGTAGTTTAATTGGCGATGACCAGATTTATAACGTA
GTCGTAACAGCTCATGCCTTCGTAATAATTTTCTTTATAGTTATACCAATCATAATTGGG
GGGTTTGGTAATTGGCTAGTACCTCTTATATTGGGCGCTCCCGATATGGCTTTCCCTCGG
TTAAATAATCTTAGATTTTGATTTCTTCCCCCAGCACTAACTTTACTACTTGTAGGAGGA
GCAGTAGAGAGAGGGGCGGGCACAGGTTGAACAGTGTATCCTCCCTTGTCATCAGGAATT
GCTCATGCTGGAGCTTCAGTAGATCTGAGTATCTTTTCTTTACACCTTGCTGGTATTTCT
TCGATTTTAGGGGCAGTAAACTTTATTACTACTATTATTAACATACGTTCAGAAGGAATA
ACTTTGGATCGTATTCCCCTTTTCGTCTGGGCAGTTGGCATTACAGCACTCCTTTTACTA
CTTAGACTCCCTGTTCTTGCTGGGGCCATCACTATGCTTCTTACGGATCGAAATCTAAAT
ACCTCCTTTTTTGATCCTGCTGGCGGTGGGGACCCCATTCTTTATCAACATCT----
>C_USA7B
---------------------------TCAGGAATAGTAGGAACTGCTCTTAGAATGTTG
ATCCGAGCAGAGCTCGGCCAAGCTGGTAGTCTGATTGGCGACGATCAGATTTACAATGTA
GTCGTAACAGCTCACGCCTTCGTAATGATTTTCTTTATAGTTATACCAATTATAATTGGG
GGATTTGGTAACTGGTTAGTGCCTCTCATGTTAGGTGCTCCTGACATGGCTTTTCCTCGA
TTAAATAACCTTAGATTTTGATTTCTCCCTCCAGCACTAACTTTGCTACTTGTAGGGGGG
GCAGTAGAAAGAGGAGCAGGGACAGGTTGAACAGTTTATCCTCCCTTGTCGTCAGGAATT
GCTCATGCTGGAGCGTCGGTAGATCTGAGTATTTTTTCTTTACACCTTGCTGGGATTTCT
TCAATCTTAGGAGCAGTAAACTTTATTACTACTATTATTAATATACGTTCAGAAGGAATA
ACTTTAGATCGTATTCCTCTTTTCGTTTGAGCGGTTGGCATTACGGCGCTCCTTTTATTG
CTTAGACTTCCTGTTCTTGCCGGAGCTATTACTATGCTTCTTACAGACCGGAATCTAAAT
ACTTCCTTTTTTGATCCTGCCGGTGGTGGGGATCCTATCCTTTATCAACATCT----
>C_USA7A
---------------------------TCAGGAATAGTAGGAACTGCTCTTAGAATGTTG
ATCCGAGCAGAGCTCGGCCAAGCTGGTAGTCTGATTGGCGACGATCAGATTTACAATGTA
GTCGTAACAGCTCACGCCTTCGTAATGATTTTCTTTATAGTTATACCAATTATAATTGGG
GGATTTGGTAACTGGTTAGTGCCTCTCATGTTAGGTGCTCCTGACATGGCTTTTCCTCGA
TTAAATAACCTTAGATTTTGATTTCTCCCTCCAGCACTAACTTTGCTACTTGTAGGGGGG
GCAGTAGAAAGAGGAGCAGGGACAGGTTGAACAGTTTATCCTCCCTTGTCGTCAGGAATT
GCTCATGCTGGAGCGTCGGTAGATCTGAGTATTTTTTCTTTACACCTTGCTGGGATTTCT
TCAATCTTAGGAGCAGTAAACTTTATTACTACTATTATTAATATACGTTCAGAAGGAATA
ACTTTAGATCGTATTCCTCTTTTCGTTTGAGCGGTTGGCATTACGGCGCTCCTTTTATTG
CTTAGACTTCCTGTTCTTGCCGGAGCTATTACTATGCTTCTTACAGACCGGAATCTAAAT
ACTTCCTTTTTTGATCCTGCCGGTGGTGGGGATCCTATCCTTTATCAACATCT----
>C_USA11
ACTTTTTACTTTATATTTGGGGCATGATCAGGAATAGTAGGAACTGCTCTTAGAATGTTG
ATCCGAGCAGAGCTCGGTCAAGCTGGCAGTCTGATTGGCGACGATCAGATTTACAATGTA
GTCGTAACAGCTCACGCCTTCGTAATGATTTTCTTTATAGTTATACCAATTATAATTGGG
GGATTTGGTAACTGGTTGGTGCCTCTCATGTTAGGTGCTCCTGACATGGCTTTTCCTCGA
TTAAATAACCTTAGATTTTGATTTCTCCCTCCAGCACTAACTTTGCTACTTGTAGGGGGG
GCAGTAGAAAGAGGAGCAGGGACAGGTTGAACAGTTTATCCTCCCTTGTCGTCAGGAATT
GCTCATGCTGGAGCGTCGGTWGATCTGAGTATTTTTTCTTTACACCTTGCTGGGGTTTCT
TCAATCTTAGGAGCAGTAAACTTTATTACTACTATTATTAACATACGTTCAGAAGGAATA
ACTTTAGATCGWATTCCTCTTTTCGTTTGAGCGGTTGGCATCACGGCGCTCCTTTTATTG
CTTAGACTTCCTGTTCTTGCCGGAGCTATTACTATGCTTCTTACAGACCGGAATCTAAAT
ACTTCCTTTTTTGATCCTGCCGGTGGTGGGGATCCTATCCTTTATCAACATCTTTTC
>C_USA6
CCTTTATACTTKATATGTGGGKCATGATCAGGAATARTAGGAACTGCTCTTACAATGTTG
ATCCGAGCAGAGCTAGGCCAAGCTGGTAGTCTKATTGGAGACGATCAGATTTACAATGTW
GTTGTAACAGCTCACGCCTTCGTAATGATTTTCTTTATAGTTATACCAATTATAATTGGG
GGATTTGGTAAMTGRWTAGTGCCTCTCATGTTAGGTGCTCCTGATATGGCTTTTCCTCGA
WTAAATAACCTTAGATTTTGATTTCTTCCTCCAGCACTAACTTTGCTACTTGTAGGGGGG
GCAGTAGAAAGAGGAGCAGGGACAGGTTGAACAGTTTATCCTCCCTTGTCGTCAARAATT
GCTCATGCWGGAGCGTCGGTAGATCTGAGTATTTTTTCTTTACACCTTGCTGGGATTTCT
TCAATCTTAGGAGCAATAAACTTTATTACTACTATTATTAACATACGTTCMGAAGGAATA
ACTTTRGATCGTATTCCTCTWTTYGTTTGAGCGG--------------------------
------------------------------------------------------------
---------------------------------------------------------
>A_POLAND1
---------------------------ACAGGTATGGTAGGAACCGCTCTCAGAATGTTG
ATTCGAGCGGAGCTCGGTCAAGCTGGTAGTCTCATCGGAGATGACCAGATTTATAACGTA
GTTGTAACAGCGCATGCTTTTGTAATAATTTTTTTTATGGTTATACCAATTATAATTGGA
GGATTCGGGAATTGACTAGTCCCATTGATATTGGGTGCCCCTGATATGGCTTTCCCCCGA
CTAAACAATCTTAGATTTTGGTTTCTTCCTCCAGCATTGACTCTACTGCTCGTAGGAGGA
GCCGTTGAAAGAGGAGCAGGTACAGGTTGAACAGTTTATCCTCCACTATCATCAGGTATT
GCCCATGCAGGAGCATCGGTCGACCTAAGTATCTTTTCTTTACATCTCGCTGGGATCTCA
TCAATCCTAGGGGCAGTCAACTTCATTACGACTATTATTAACATACGTTCAGAGGGTATA
ACTCTAGATCGGATTCCTCTTTTCGTCTGGGCGGTTGGCATTACAGCACTTCTCTTATTA
TTGAGACTTCCTGTACTCGCCGGGGCCATTACTATGCTTCTTACAGATCGGAATTTAAAC
ACCTCTTTCTTTGACCCTGCAGGAGGTGGAGACCCCATCCTTTATCAACATCT----
>A_FRANCE2A
ACTTTATATTTTATATTCGGAGCATGATCAGGTATGGTAGGGACCGCTCTCAGAATGTTG
ATTCGAGCGGAGCTCGGTCAAGCTGGTAGTTTGATCGGAGATGACCAGATTTATAACGTA
GTTGTAACAGCGCATGCTTTTGTAATAATTTTTTTTATGGTTATACCAATTATAATTGGA
GGATTCGGGAATTGACTAGTCCCATTGATGTTGGGTGCCCCTGATATGGCTTTCCCCCGA
CTAAACAATCTTAGATTTTGGTTTCTTCCTCCAGCACTGACTCTACTACTCGTAGGAGGA
GCAGTTGAAAGAGGAGCAGGTACAGGTTGGACAGTTTATCCTCCACTATCATCAGGTATT
GCCCACGCAGGAGCATCGGTCGACCTAAGTATCTTTTCTTTACATCTCGCTGGGATCTCA
TCAATCCTAGGGGCAGTCAACTTCATTACGACTATTATTAACATACGTTCAGAGGGTATA
ACTCTAGATCGGATTCCTCTTTTCGTCTGGGCGGTTGGCATTACAGCACTTCTCTTATTA
TTGAGACTTCCTGTACTCGCCGGGGCCATTACTATGCTTCTTACAGATCGAAATTTAAAC
ACCTCTTTCTTTGACCCTGCAGGAGGTGGAGACCCCATCCTTTATCAACATCTCTTC
>A_FRANCE1B
ACTTTATATTTTATATTCGGAGCATGATCAGGTATGGTAGGGACCGCTCTCAGAATGTTG
ATTCGAGCGGAGCTCGGTCAAGCTGGTAGTTTGATCGGAGATGACCAGATTTATAACGTA
GTTGTAACAGCGCATGCTTTTGTAATAATTTTTTTTATGGTTATACCAATTATAATTGGA
GGATTCGGGAATTGACTAGTCCCATTGATGTTGGGTGCCCCTGATATGGCTTTCCCCCGA
CTAAACAATCTTAGATTTTGGTTTCTTCCTCCAGCACTGACTCTACTACTCGTAGGAGGA
GCAGTTGAAAGAGGAGCAGGTACAGGTTGGACAGTTTATCCTCCACTATCATCAGGTATT
GCCCACGCAGGAGCATCGGTCGACCTAAGTATCTTTTCTTTACATCTCGCTGGGATCTCA
TCAATCCTAGGGGCAGTCAACTTCATTACGACTATTATTAACATACGTTCAGAGGGTATA
ACTCTAGATCGGATTCCTCTTTTCGTCTGGGCGGTTGGCATTACAGCACTTCTCTTATTA
TTGAGACTTCCTGTACTCGCCGGGGCCATTACTATGCTTCTTACAGATCGGAATTTAAAC
ACCTCTTTCTTTGACCCTGCAGGAGGTGGAGACCCCATCCTTTATCAACATCTCTTC
>A_FRANCE1A
ACTTTATATTTTATATTCGGAGCATGATCAGGTATGGTAGGGACCGCTCTCAGAATGTTG
ATTCGAGCGGAGCTCGGTCAAGCTGGTAGTTTGATCGGAGATGACCAGATTTATAACGTA
GTTGTAACAGCGCATGCTTTTGTAATAATTTTTTTTATGGTTATACCAATTATAATTGGA
GGATTCGGGAATTGACTAGTCCCATTGATGTTGGGTGCCCCTGATATGGCTTTCCCCCGA
CTAAACAATCTTAGATTTTGGTTTCTTCCTCCAGCACTGACTCTACTACTCGTAGGAGGA
GCAGTTGAAAGAGGAGCAGGTACAGGTTGGACAGTTTATCCTCCACTATCATCAGGTATT
GCCCACGCAGGAGCATCGGTCGACCTAAGTATCTTTTCTTTACATCTCGCTGGGATCTCA
TCAATCCTAGGGGCAGTCAACTTCATTACGACTATTATTAACATACGTTCAGAGGGTATA
ACTCTAGATCGGATTCCTCTTCTCGTCTGGGCGGTTGGCATTACAGCACTTCTCTTATTA
TTGAGACTTCCTGTACTCGCCGGGGCCATTACTATGCTTCTTACAGATCGGAATTTAAAC
ACCTCTTTCTTTGACCCTGCAGGAGGTGGAGACCCCATCCTTTATCAACATCTCTTC
>A_FRANCE1C
ACTTTATATTTTATATTCGGAGCATGGTCAGGTATGGTAGGGACCGCTCTCAGAATGTTG
ATTCGAGCGGAGCTCGGTCAAGCTGGTAGTTTGATCGGAGATGACCAGATTTATAACGTA
GTTGTAACAGCGCATGCTTTTGTAATAATTTTTTTTATGGTTATACCAATTATAATTGGA
GGATTCGGGAATTGACTAGTCCCATTGATATTGGGTGCCCCTGATATGGCTTTCCCCCGA
CTAAACAATCTTAGATTTTGGTTTCTTCCTCCAGCATTGACTCTACTACTCGTAGGAGGA
GCAGTTGAAAGAGGAGCAGGTACAGGTTGGACAGTTTATCCTCCATTATCATCAGGTATT
GCCCATGCAGGAGCATCAGTCGACCTAAGTATCTTTTCTTTACATCTCGCTGGGATCTCA
TCAATCCTAGGGGCAGTCAACTTCATTACGACCATCATTAACATACGTTCAGAGGGTATA
ACTCTAGATCGGATTCCTCTTTTCGTCTGGGCGGTTGGCATTACAGCACTTCTCTTATTA
TTGAGACTCCCTGTACTCGCCGGGGCCATTACTATGCTTCTTACAGATCGGAATTTAAAC
ACCTCTTTCTTTGACCCTGCAGGAGGTGGGGACCCCATCCTTTATCAACATCTCTTC
>M_CHILE2
------------------------------------GTAAGAACAGCACTAAGAATGCTT
ATCCGGGCAGAACTAGGTCAAGCTGGGAGATTAATTGGAGACGACCAAATCTATAATGTT
GTTGTTACTGCACATGCATTTGTTATGATTTTTTTTATGGTTATACCAATCATGATTGGA
GGATTCGGAAACTGGTTAGTTCCTCTTATATTAGGTGCCCCTGATATAGCTTTCCCTCGG
TTAAATAATCTTAGTTTCTGGTTTCTTCCTCCCGCATTAACCCTTCTTCTCGTAGGAGGA
GCTGTAGAGAGTGGAGCTGGTACGGGGTGAACGGTGTATCCTCCTCTCTCTGCTGGTATT
GCCCACGCGGGTGCTTCCGTAGATTTAAGTATTTTCTCTCTTCATTTGGCTGGTATTTCT
TCTATTTTAGGAGCTGTAAATTTTATTACGACTATTATCAACATACGATCTGAAGGGATG
TCTTTAGATCGAATTCCCCTGTTTGTCTGAGCGGTCGGAATTACTGCCTTACTGCTTTTA
CTGAGCCTTCCAGTTCTAGCAGGTGCTATTACGATACTATTGACTGATCGTAATCTAAAT
ACTTCCTTCTTCGACCCTGCTGGGGGAGGTGACCCTATTTTATATCAACACCT----
>Q_USA3
---------------------------TCTGGTATAGTAGGAACTGCTCTTAGAATGCTT
ATTCGAGCTGAGTTGGGACAATCGGGAAGCTTAATCGGGGATGATCAAGTTTATAATGTG
ATTGTAACTGCACATGCGTTCATCATAATTTTTTTCATGGTTATACCCATTATAATTGGT
GGGTTTGGTAACTGACTGGTGCCCTTAATACTTGGAGCACCTGATATGGCATTTCCACGA
TTAAACAATTTAAGATTTTGACTTTTACCACCAGCACTTACGCTGTTGCTGGTGGGGGGA
GCTGTAGAAAGTGGAGCTGGAACAGGATGAACTGTATACCCACCTCTTTCGGCGGGTATT
GCTCATGCTGGTGCTTCAGTTGATCTAAGAATTTTTTCTCTTCATTTAGCAGGAATTTCT
TCCATTTTAGGTGCTGTTAATTTTATCACTACAATTATTAATATACGATCTGAGGGAATA
AGTCTTGATCGAATTCCACTCTTTGTGTGAGCTGTAGGAATTACTGCACTGCTTTTGCTA
TTAAGCCTACCAGTGCTAGCAGGCGCTATTACTATACTTCTAACTGATCGAAACTTAAAT
ACGTCTTTTTTTGACCCCGCTGGTGGGGGGGACCCTATTTTATATCAACATCT----
>P_USA5A
---------------TTCGGTGTCTGATCCGGTATGGTAGGAACCGCTCTAAGAATGTTA
ATTCGAGCTGAGCTCGGCCAATCGGGGAGTCTAATCGGTGATGATCAAATTTATAACGTA
GTTGTAACCGCTCACGCCTTTATCATAATTTTTTTCATGGTAATGCCGATCATAATTGGA
GGGTTCGGAAACTGGTTGGTACCCCTTATGTTAGGGGCCCCTGATATGGCTTTTCCTCGC
CTTAATAACCTGAGATTTTGGCTCTTACCACCAGCATTAACCCTCCTCCTTGTAGGAGGG
GCTGTCGAAAGAGGGGCAGGAACCGGTTGGACTGTGTATCCGCCTCTTTCGGCGGGTATT
GCACAMGCAGGTGCATCAGTGGATTTAAGAATTTTTTTTCTTCATTTAGCAGGTATCTCC
TCTATTTTAGGTGCGGTAAATTTTATTACAACGATTGTTWACATACGATCAGAGGGKATA
AGTCTAGACCGCATCCCTCTTTTYGTWTGAGCAGTYGGGATCACCGCGTTACTCCTACTC
CTCAGCATACCAGTATTAGCGGGTGCCATCACTATGCTTCTAACCGACCGAAACTTAAAT
ACGTCTTTCTTCGACCCTGCCGGTGGGGGAGAC------------------------
>P_USA5B
ACCCTTTACTTTATTTTCGGTGTCTGATCCGGTATGGTTGGAACCGCTCTAAGAATGTTA
ATTCGAGCTGAGCTCGGCCAATCGGGGAGTCTAATCGGTGATGATCAAATTTATAACGTA
GTTGTAACCGCTCACGCCTTTATCATAATTTTTTTCATGGTAATGCCGATCATAATTGGA
GGCTTCGGAAACTGGTTGGTACCCCTTATGTTAGGGGCCCCTGATATGGCTTTTCCTCGC
CTTAATAACCTGAGATTTTGGCTCTTACCACCAGCATTAACCCTCCTCCTTGTAGGAGGG
GCTGTCGAAAGAGGGGCAGGAACCGGTTGGACTGTGTATCCGCCTCTTTCGGCGGGTATT
GCACACGCAGGTGCATCAGTGGATTTAAGAATTTTTTCTCTACACTTAGCAGGTATCTCC
TCTATTTTAGGTGCGGTAAATTTTATTACAACGATTGTTAACATACGATCAGAGGGTATA
WGTCTAGACCGCATCCCTCTTTTCGTATGAGCAGTCGGGATCACCGCGTTACTCCTACTC
CTCAGCCTACCAGTATTAGCGGGTGCCATCACTATGCTTCTAACCGACCGAAACTTAAAT
ACGTCTTTCTTCGACCCTGCCGGTGGGGGAGACCCTATTTTATACCAACATTTA---
>P_USA9A
ACCCTTTACTTTATTTTCGGTGTTTGATCCGGTATGGTTGGAACCGCTCTAAGAATGTTA
ATTCGAGCTGAGCTCGGCCAATCGGGGAGTCTAATCGGTGATGATCAAATTTATAACGTA
GTTGTAACCGCCCACGCCTTTATCATAATTTTTTTCATGGTAATGCCGATCATAATTGGA
GGCTTCGGAAACTGGTTGGTACCCCTTATGTTAGGGGCCCCTGACATGGCTTTTCCTCGC
CTTAATAACCTGAGATTTTGGCTCTTACCACCAGCATTAACCCTCCTCCTTGTAGGAGGG
GCTGTCGAAAGAGGGGCAGGAACCGGTTGGACTGTGTATCCGCCTCTTTCGGCGGGTATT
GCACACGCAGGTGCATCAGTGGATTTAAGAATTTTTTCTCTACATTTAGCAGGTATCTCC
TCTATTTTAGGTGCGGTAAATTTTATTACAACGATTGTTAACATACGATCAGAGGGTATA
AGTCTAGACCGCATCCCTCTCTTCGTATGAGCAGTCGGGATCACCGCGTTACTTTTACTC
CTCAGCCTACCAGTATTAGCGGGTGCCATCACTATGCTTCTAACCGACCGAAACTTAAAT
ACGTCTTTCTTCGACCCTGCCGGTGGGGGAGACCCTATTTTATACCAACATTTATTT
>P_USA9B
ACCCTTTACTTTATTTTCGGTGTTTGATCCGGTATGGTTGGAACCGCTCTAAGAATGTTA
ATTCGAGCTGAGCTCGGCCAATCGGGGAGTCTAATCGGTGATGATCAAATTTATAACGTA
GTTGTAACCGCCCACGCCTTTATCATAATTTTTTTCATGGTAATGCCGATCATAATTGGA
GGCTTCGGAAACTGGTTGGTACCCCTTATGTTAGGGGCCCCTGACATGGCTTTTCCTCGC
CTTAATAACCTGAGATTTTGGCTCTTACCACCAGCATTAACCCTCCTCCTTGTAGGAGGG
GCTGTCGAAAGAGGGGCAGGAACCGGTTGGACTGTGTATCCGCCTCTTTCGGCGGGTATT
GCACACGCAGGTGCATCAGTGGATTTAAGAATTTTTTCTCTACATTTAGCAGGTATCTCC
TCTATTTTAGGTGCGGTAAATTTTATTACAACGATTGTTAACATACGATCAGAGGGTATA
AGTCTAGACCGCATCCCTCTCTTCGTATGAGCAGTCGGGATCACCGCGTTACTTTTACTC
CTCAGCCTACCAGTATTAGCGGGTGCCATCACTATGCTTCTAACCGACCGAAACTTAAAT
ACGTCTTTCTTCGACCCTGCCGGTGGGGGAGACCCTATTTTATACCAACATTTATTT
>P_USA9E
ACCCTTTACTTTATTTTCGGTGTTTGATCCGGTATGGTTGGAACCGCTCTAAGAATGTTA
ATTCGAGCTGAGCTCGGCCAATCGGGGAGTCTAATCGGTGATGATCAAATTTATAACGTA
GTTGTAACCGCCCACGCCTTTATCATAATTTTTTTCATGGTAATGCCGATCATAATTGGA
GGCTTCGGAAACTGGTTGGTACCCCTTATGTTAGGGGCCCCTGACATGGCTTTTCCTCGC
CTTAATAACCTGAGATTTTGGCTCTTACCACCAGCATTAACCCTCCTCCTTGTAGGAGGG
GCTGTCGAAAGAGGGGCAGGAACCGGTTGGACTGTGTATCCGCCTCTTTCGGCGGGTATT
GCACACGCAGGTGCATCAGTGGATTTAAGAATTTTTTCTCTACATTTAGCAGGTATCTCC
TCTATTTTAGGTGCGGTAAATTTTATTACAACGATTGTTAACATACGATCAGAGGGTATA
AGTCTAGACCGCATCCCTCTCTTCGTATGAGCAGTCGGGATCACCGCGTTACTTTTACTC
CTCAGCCTACCAGTATTAGCGGGTGCCATCACTATGCTTCTAACCGACCGAAACTTAAAT
ACGTCTTTCTTCGACCCTGCCGGTGGGGGAGACCCTATTTTATACCAACATTTATTT
>P_USA9D
ACCCTTTACTTTATTTNCGGTGTTTGATCCGGTATGGTTGGAACCGCTCTAAGAATGTTA
ATTCGAGCTGAGCTCGGCCAATCGGGGAGTCTAATCGGTGATGATCAAATTTATAACGTA
GTTGTAACCGCCCACGCCTTTATCATAATTTTTTTCATGGTAATGCCGATCATAATTGGA
GGCTTCGGAAACTGGTTGGTACCCCTTATGTTAGGGGCCCCTGACATGGCTTTTCCTCGC
CTTAATAACCTGAGATTTTGGCTCTTACCACCAGCATTAACCCTCCTCCTTGTAGGAGGG
GCTGTCGAAAGAGGGGCAGGAACCGGTTGGACTGTGTATCCGCCTCTTTCGGCGGGTATT
GCACACGCAGGTGCATCAGTGGATTTAAGAATTTTTTCTCTACATTTAGCAGGTATCTCC
TCTATTTTAGGTGCGGTAAATTTTATTACAACGATTGTTAACATACGATCAGAGGGTATA
AGTCTAGACCGCATCCCTCTCTTCGTATGAGCAGTCGGGATCACCGCGTTACTTTTACTC
CTCAGCCTACCAGTATTAGCGGGTGCCATCACTATGCTTCTAACCGACCGAAACTTAAAT
ACGTCTTTCTTCGACCCTGCCGGTGGGGGAGACCCTATTTTATACCAACATTTATTT
>P_USA9C
ACCCTTTACTTTATTTNCGGTGTTTGATCCGGTATGGTTGGAACCGCTCTAAGAATGTTA
ATTCGAGCTGAGCTCGGCCAATCGGGGAGTCTAATCGGTGATGATCAAATTTATAACGTA
GTTGTAACCGCCCACGCCTTTATCATAATTTTTTTCATGGTAATGCCGATCATAATTGGA
GGCTTCGGAAACTGGTTGGTACCCCTTATGTTAGGGGCCCCTGACATGGCTTTTCCTCGC
CTTAATAACCTGAGATTTTGGCTCTTACCACCAGCATTAACCCTCCTCCTTGTAGGAGGG
GCTGTCGAAAGAGGGGCAGGAACCGGTTGGACTGTGTATCCGCCTCTTTCGGCGGGTATT
GCACACGCAGGTGCATCAGTGGATTTAAGAATTTTTTCTCTACATTTAGCAGGTATCTCC
TCTATTTTAGGTGCGGTAAATTTTATTACAACGATTGTTAACATACGATCAGAGGGTATA
AGTCTAGACCGCATCCCTCTCTTCGTATGAGCAGTCGGGATCACCGCGTTACTTTTACTC
CTCAGCCTACCAGTATTAGCGGGTGCCATCACTATGCTTCTAACCGACCGAAACTTAAAT
ACGTCTTTCTTCGACCCTGCCGGTGGGGGAGACCCTATTTTATACCAACATTTATTT
>O_UKRAINE1
ACACTTTATTTCATATTTGGCGTATGATCTGGGATGGTAGGTACAGCTCTGAGAATGCTT
ATCCGGGCAGAGCTTGGACAATCTGGGAGCCTAATTGGGGACGACCAAATTTATAACGTG
GTAGTGACTGCCCACGCCTTCATTATGATTTTCTTTATAGTTATGCCAATTATAATTGGC
GGGTTTGGAAACTGGCTCGTACCTCTTATGCTGGGGGCTCCAGATATGGCTTTCCCACGA
TTAAATAATTTAAGATTTTGACTCCTCCCTCCTGCCCTGACCCTCCTACTCGTAGGAGGA
GCTGTGGAAAGTGGGGCAGGAACGGGTTGAACAGTCTACCCTCCTCTATCAGCTGGGATC
GCTCATGCTGGGGCTTCAGTAGATTTGAGAATCTTTTCGCTGCATCTAGCAGGGATCTCA
TCTATTTTAGGGGCTGTAAATTTCATTACAACCATTATTAATATGCGATCTCMAGGAATA
AGCCTTGATCGTATTCCCCTGTTTGTTTGGGCAGTAGGAATCACTGCTTTGTTACTACTT
TTAAGCCTTCCCGTGCTGGCAGGGGCCATCACTATACTTTTAACCGATCGAAATTTAAAT
ACTTCTTTCTTTGATCCGGCGGGWGGGGGGGACCCTATTTTGTATCAACACCTGTTT
